# Supplementary material for: Plasma Level of Circular RNA hsa_circ_0000190 Correlates with Tumor Progression and Poor Treatment Response in Advanced Lung Cancers
Source: Cancers (Basel). 2020 Jun 30;12(7):1740. doi: 10.3390/cancers12071740 (PMC7408140; doi:10.3390/cancers12071740)
Supplement: Supplementary file 1 [file cancers-12-01740-s001.zip]

Archive with 3 entries (3 files):
- cancers-830480 supplementary revised.docx
- circRNA-Suppl. Table 3-Cancers.xlsx
- circRNA-Suppl. Table 2-Cancers.xlsx
