# Supplementary material for: Plasma Level of Circular RNA hsa_circ_0000190 Correlates with Tumor Progression and Poor Treatment Response in Advanced Lung Cancers
Source: Cancers (Basel). 2020 Jun 30;12(7):1740. doi: 10.3390/cancers12071740 (PMC7408140; doi:10.3390/cancers12071740)
Supplement: Supplementary file 1 [file cancers-12-01740-s001.zip › circRNA-Suppl. Table 3-Cancers.xlsx]

## Sheet: circRNA 1649 network
upstream	interaction	downstream	fc.(HCC/BEAS)
has_circ_0001649	targets	hsa-miR-140-3p	--
has_circ_0001649	targets	hsa-miR-331-3p	--
has_circ_0001649	targets	hsa-miR-889-3p	--
has_circ_0001649	targets	hsa-miR-942-5p	--
has_circ_0001649	targets	hsa-miR-486-3p	--
has_circ_0001649	targets	hsa-miR-942-3p	--
has_circ_0001649	targets	hsa-miR-1250-5p	--
has_circ_0001649	targets	hsa-miR-548p	--
has_circ_0001649	targets	hsa-miR-127-5p	--
has_circ_0001649	targets	hsa-miR-545-5p	--
has_circ_0001649	targets	hsa-miR-889-5p	--
has_circ_0001649	targets	hsa-miR-885-3p	--
has_circ_0001649	targets	hsa-miR-885-5p	--
has_circ_0001649	targets	hsa-miR-649	--
has_circ_0001649	targets	hsa-miR-647	--
has_circ_0001649	targets	hsa-miR-604	--
has_circ_0001649	targets	hsa-miR-580-3p	--
has_circ_0001649	targets	hsa-miR-580-5p	--
has_circ_0001649	targets	hsa-miR-571	--
has_circ_0001649	targets	hsa-miR-545-3p	--
has_circ_0001649	targets	hsa-miR-520a-3p	--
has_circ_0001649	targets	hsa-miR-520a-5p	--
has_circ_0001649	targets	hsa-miR-488-3p	--
has_circ_0001649	targets	hsa-miR-338-5p	--
has_circ_0001649	targets	hsa-miR-223-3p	--
has_circ_0001649	targets	hsa-miR-223-5p	--
has_circ_0001649	targets	hsa-miR-203b-3p	--
has_circ_0001649	targets	hsa-miR-203b-5p	--
has_circ_0001649	targets	hsa-miR-1250-3p	--
has_circ_0001649	targets	hsa-miR-1231-3p	--
has_circ_0001649	targets	hsa-miR-1231-5p	--
hsa-miR-140-3p	targets	EGLN3	32.9478
hsa-miR-140-3p	targets	FRRS1	7.64616
hsa-miR-140-3p	targets	MLLT3	7.33903
hsa-miR-140-3p	targets	GAB2	6.25095
hsa-miR-140-3p	targets	P2RY2	5.82663
hsa-miR-140-3p	targets	CHIC1	4.38748
hsa-miR-140-3p	targets	KIAA1147	4.12486
hsa-miR-140-3p	targets	ZFAND5	4.03796
hsa-miR-140-3p	targets	RASSF6	3.91735
hsa-miR-140-3p	targets	ANGEL1	3.31507
hsa-miR-140-3p	targets	DOCK9	3.2754
hsa-miR-140-3p	targets	TTYH3	2.45318
hsa-miR-889-3p	targets	FGB	214.696
hsa-miR-889-3p	targets	TBC1D30	78.1422
hsa-miR-889-3p	targets	TM4SF18	75.8959
hsa-miR-889-3p	targets	EREG	70.5179
hsa-miR-889-3p	targets	TC2N	27.9268
hsa-miR-889-3p	targets	CGN	23.2274
hsa-miR-889-3p	targets	ZNF43	22.1478
hsa-miR-889-3p	targets	CCL20	21.5701
hsa-miR-889-3p	targets	IRAK1BP1	15.0143
hsa-miR-889-3p	targets	DAPK1	14.7888
hsa-miR-889-3p	targets	KCNK1	14.5506
hsa-miR-889-3p	targets	RASEF	13.3752
hsa-miR-889-3p	targets	RBM47	12.6323
hsa-miR-889-3p	targets	ITGA2	12.477
hsa-miR-889-3p	targets	RIPK2	12.3873
hsa-miR-889-3p	targets	GALNT5	11.132
hsa-miR-889-3p	targets	TMEM133	8.29493
hsa-miR-889-3p	targets	SYNE1	8.22747
hsa-miR-889-3p	targets	TPD52	7.4839
hsa-miR-889-3p	targets	MST4	7.38233
hsa-miR-889-3p	targets	TMEM39A	7.23873
hsa-miR-889-3p	targets	AGAP1	6.73999
hsa-miR-889-3p	targets	IL1RAP	6.56248
hsa-miR-889-3p	targets	STON2	5.40212
hsa-miR-889-3p	targets	ABCA1	5.08596
hsa-miR-889-3p	targets	VMA21	4.89578
hsa-miR-889-3p	targets	DCBLD2	4.74145
hsa-miR-889-3p	targets	TUSC3	4.71503
hsa-miR-942-5p	targets	MAL2	84.0015
hsa-miR-942-5p	targets	TM4SF18	75.8959
hsa-miR-942-5p	targets	TMC5	23.307
hsa-miR-942-5p	targets	CGN	23.2274
hsa-miR-942-5p	targets	C14orf105	16.3874
hsa-miR-942-5p	targets	IRAK1BP1	15.0143
hsa-miR-942-5p	targets	DAPK1	14.7888
hsa-miR-942-5p	targets	ARSD	14.7884
hsa-miR-942-5p	targets	RASEF	13.3752
hsa-miR-942-5p	targets	RBM47	12.6323
hsa-miR-942-5p	targets	ADCY6	10.901
hsa-miR-942-5p	targets	ELOVL7	10.6712
hsa-miR-942-5p	targets	GCA	10.2829
hsa-miR-942-5p	targets	GSAP	10.0752
hsa-miR-942-5p	targets	OARD1	9.7371
hsa-miR-942-5p	targets	MET	8.78121
hsa-miR-942-5p	targets	TPD52	7.4839
hsa-miR-942-5p	targets	MLLT3	7.33903
hsa-miR-942-5p	targets	TMEM39A	7.23873
hsa-miR-942-5p	targets	DPP7	7.12349
hsa-miR-942-5p	targets	SLC35F2	7.05508
hsa-miR-942-5p	targets	RNF149	5.87289
hsa-miR-942-5p	targets	RALA	5.45612
hsa-miR-942-5p	targets	STON2	5.40212
hsa-miR-942-5p	targets	ABCA1	5.08596
hsa-miR-942-5p	targets	EPB41L4B	5.01201
hsa-miR-942-5p	targets	ANKS3	4.87359
hsa-miR-942-5p	targets	EPB41L5	4.5649
hsa-miR-942-5p	targets	PANX2	4.27298
