# Supplementary material for: Plasma Level of Circular RNA hsa_circ_0000190 Correlates with Tumor Progression and Poor Treatment Response in Advanced Lung Cancers
Source: Cancers (Basel). 2020 Jun 30;12(7):1740. doi: 10.3390/cancers12071740 (PMC7408140; doi:10.3390/cancers12071740)
Supplement: Supplementary file 1 [file cancers-12-01740-s001.zip › circRNA-Suppl. Table 2-Cancers.xlsx]

## Sheet: circRNA 190 network
upstream	interaction	downstream	fc.(HCC/BEAS)
hsa_circ_0000190	targets	hsa-miR-382-3p	1
hsa_circ_0000190	targets	hsa-miR-1299	1
hsa_circ_0000190	targets	hsa-miR-382-5p	1
hsa_circ_0000190	targets	hsa-miR-1252-3p	1
hsa_circ_0000190	targets	hsa-miR-1252-5p	1
hsa_circ_0000190	targets	hsa-miR-1253	1
hsa_circ_0000190	targets	hsa-miR-142-5p	1
hsa_circ_0000190	targets	hsa-miR-1825	1
hsa_circ_0000190	targets	hsa-miR-516b-5p	1
hsa_circ_0000190	targets	hsa-miR-580-3p	1
hsa_circ_0000190	targets	hsa-miR-580-5p	1
hsa_circ_0000190	targets	hsa-miR-767-5p	1
hsa-miR-382-3p	targets	KCNQ3	20.3665
hsa-miR-382-3p	targets	FAM84B	20.3613
hsa-miR-382-3p	targets	PTGFRN	6.82374
hsa-miR-382-3p	targets	GGACT	4.32771
hsa-miR-382-3p	targets	PSPH	4.25053
hsa-miR-382-3p	targets	UBN2	3.72566
hsa-miR-382-3p	targets	OCIAD2	3.07576
hsa-miR-382-3p	targets	NAV3	2.54476
hsa-miR-382-3p	targets	ZNF280C	2.46426
hsa-miR-382-3p	targets	GFPT1	2.44543
hsa-miR-382-3p	targets	DICER1	2.16681
hsa-miR-382-3p	targets	FBXO28	2.16478
hsa-miR-382-3p	targets	PAPOLG	2.01949
hsa-miR-382-3p	targets	CPSF2	1.7988
hsa-miR-382-3p	targets	NDC1	1.77033
hsa-miR-382-3p	targets	PDPK1	1.72736
hsa-miR-382-3p	targets	MBNL1	1.71788
hsa-miR-382-3p	targets	GATC	1.70028
hsa-miR-382-3p	targets	CHDH	1.49057
hsa-miR-382-3p	targets	HMGN3	1.28065
hsa-miR-767-5p	targets	CDH1	197.736
hsa-miR-767-5p	targets	CXADR	85.9036
hsa-miR-767-5p	targets	HAVCR1	84.6705
hsa-miR-767-5p	targets	TM4SF18	75.8959
hsa-miR-767-5p	targets	EREG	70.5179
hsa-miR-767-5p	targets	ASPH	32.9877
hsa-miR-767-5p	targets	TC2N	27.9268
hsa-miR-767-5p	targets	ANGPTL4	16.4984
hsa-miR-767-5p	targets	PHKG1	15.1187
hsa-miR-767-5p	targets	DAPK1	14.7888
hsa-miR-767-5p	targets	KCNK1	14.5506
hsa-miR-767-5p	targets	RASEF	13.3752
hsa-miR-767-5p	targets	OARD1	9.7371
hsa-miR-767-5p	targets	PRKCA	8.44917
hsa-miR-767-5p	targets	SYNE1	8.22747
hsa-miR-767-5p	targets	DSG2	8.04476
hsa-miR-767-5p	targets	FRRS1	7.64616
hsa-miR-767-5p	targets	MFSD10	7.41001
hsa-miR-767-5p	targets	TMEM39A	7.23873
hsa-miR-767-5p	targets	SLC35F2	7.05508
hsa-miR-767-5p	targets	AGAP1	6.73999
hsa-miR-767-5p	targets	IL1RAP	6.56248
hsa-miR-767-5p	targets	COBL	6.37263
hsa-miR-767-5p	targets	SPIN2A	5.94787
hsa-miR-767-5p	targets	ABCA1	5.08596
hsa-miR-767-5p	targets	VMA21	4.89578
hsa-miR-1299	targets	CDH1	197.736
hsa-miR-1299	targets	EPCAM	166.157
hsa-miR-1299	targets	CXADR	85.9036
hsa-miR-1299	targets	HAVCR1	84.6705
hsa-miR-1299	targets	EGLN3	32.9478
hsa-miR-1299	targets	B3GNT3	22.62
hsa-miR-1299	targets	C14orf105	16.3874
hsa-miR-1299	targets	IRAK1BP1	15.0143
hsa-miR-1299	targets	KCNK1	14.5506
hsa-miR-1299	targets	RASEF	13.3752
hsa-miR-1299	targets	RIPK2	12.3873
hsa-miR-1299	targets	GALNT5	11.132
hsa-miR-1299	targets	ADCY6	10.901
hsa-miR-1299	targets	ELOVL7	10.6712
hsa-miR-1299	targets	MLEC	10.0313
hsa-miR-1299	targets	PRKCA	8.44917
hsa-miR-1299	targets	GRTP1	7.78619
hsa-miR-1299	targets	MLLT3	7.33903
hsa-miR-1299	targets	TMEM39A	7.23873
hsa-miR-1299	targets	AGAP1	6.73999
hsa-miR-1299	targets	IL1RAP	6.56248
hsa-miR-1299	targets	MBP	6.42607
hsa-miR-1299	targets	TRIB3	6.42028
hsa-miR-1299	targets	SPIN2A	5.94787
hsa-miR-1299	targets	RALA	5.45612
hsa-miR-1299	targets	STON2	5.40212
hsa-miR-1299	targets	ABCA1	5.08596
hsa-miR-1299	targets	DCBLD2	4.74145
